# Supplementary material for: Genetic and Cytological Analyses of the Natural Variation of Seed Number per Pod in Rapeseed (Brassica napus L.)
Source: Front Plant Sci. 2017 Nov 2;8:1890. doi: 10.3389/fpls.2017.01890 (PMC5676210; doi:10.3389/fpls.2017.01890)
Supplement: Supplementary file 1 [file Table_1.XLSX]

## Sheet: Table S1
Table S1 Details of the 118 SSR markers used for genotype analysis
No.	Marker name	Linkage group	Forward primers	Reverse primers
1	BrGMS2431	A01	GGTTTGGGCTTCTAGGAAACAT	GATAGACCAGAGCAGACCAGAAA
2	BrGMS4028	A01	TGTAAACAACATCGCCTAGTGG	TTTCCGGCTCAAAGTTTCTC
3	BrEMS0015	A01	GATCACCACTGAAACTGAA	GCTTCTTGTAGCAGAGGAAA
4	BrGMS2864	A01	GGGTCCTTGGTACCATATTTGC	TATTCTCGGTCTGTTCCACCTT
5	BRMS031	A01	TGCCACCAATGACAATGACACTATC	GATGCACTGGGACCACTTACATTTT
6	BrBAC001	A01	TGTCGGCAAGTTTTATGCTC	TGGGTGGGGTTTCTTTGTTA
7	BrBAC019	A01	GACTTTTGTCCCTTTCCCAA	TAAGCACAAACCACACCCAA
8	BrGMS1411	A02	GCTCCGAATCTCAAATCTAACG	AATCCGCCACTTAATCTCCAAT
9	BnGMS635	A02	CAAAGCAAATCAAACAATCA	CAATTCACGTATGATCCACA
10	cnu046	A02	GCTAAAGGTTTAGTCCAAATAGGATTC	GCAAAATGATGCCCCATAAA
11	BrSF37-20	A02	TTGCCATTTTGAACATTAGGAA	TGAGCCTCTCTGAGTCTCGAA
12	BrSF43-57	A02	GCAAATCAAGCAAGGTTGAAG	TCAACTTTTTATGAATCCTTCTTTG
13	BrSF37-64	A02	CATCATGTGCCTTGTCGAAC	ATTAAACCCCCACCCAAAGA
14	BrSF20-125	A02	GCTGCATCATAAACCACATGA	GAAAATTGAATGCAAATTCCAGA
15	CB100628-1	A02	CCGTGAGAAGTCATTTGG	AATCATTTTTCGATGACAGAA
16	BrGMS3124	A03	TCCCAAGGTTCTTCTCCAATAA	ATGAAACGAATTGGGTCCTAGT
17	BrGMS2628	A03	TCCTTGGTGGTAAATCCTCAAA	GGCGAAATTCAGTTGACATCAT
18	Na14G10	A03	ACGAAGTGGGTTAGTAGGCG	GAAGCCTTTCTCCACCATTG
19	BrGMS2766	A03	GCATTGGATTTGGATTGGAT	AATCCATGTCTGCAACACAAAC
20	BrBAC090	A03	AAAAACCAGCACAACGGAAC	AGGGAGGGATCAAGAGGATG
21	BrGMS4027	A04	ATCCGCATTGTCTCCATTAGAT	CCTGCTTACAGGAGAAGAGGAA
22	sN2025	A04	AAGGAGCAAACACAAGCGAT	GCACAAGCACTCTACGGTGA
23	BnGMS293	A05	ACGTTTCACTTGAGGATCTG	ACGTTTCACTTGAGGATCTG
24	BnGMS662	A05	CGATCGAATTGCACTGTACT	ATGCACAGAGCTGAAGAAAT
25	Na14G02	A05	TTCCCTTTATTGAGCAAGCTG	TCCCGGTCGCTAAGATATTG
26	BrSF30-103	A05	TTGCGTATAAAACGTGCCTG	CCGTGCTGATCAATCAAAGA
27	BrSF17-169	A05	GCAACCACAAAATATCGAAAA	TCATGGCTCTCACGTTTCAG
28	BrGMS1786	A05/C04	CGCCAATAGAGTTGAGCAATAAC	CCATCGGTTCAGTTCAGCATA
29	BrGMS3750	A06	GTTGGGCAAAGGTATGATGTAA	TCCATAAATCGCCAGCTATCAT
30	BrBAC149	A06	AGAGAGTGGGATCGATGGTG	TTTCTGGATCCGCAAACTAA
31	BrSF47-234	A06	CGGTTCATGTTTTGATTTGG	TATGGGATGTCCGAAGGTGT
32	BrSF46-238	A06	TTGCGAGATTATTTTTAGATATGTGC	GAAAGCGTGAATCAAAAACG
33	BrSF46-291	A06	CCACGTCTGAGGTGAGGTTT	CTTTTCTTCAATGCCACCGT
34	ni108	A06	AACTCTCGGCCCATGAACTA	CGGTATCGGAGGAATGAGAA
35	ni107	A06	AAGCACACGTGTCCCACTTT	TGCAGCCAAAAGAGAACCTT
36	BrSF47-382a	A06	GACTGTTGTTCTTCCTCGGG	TCCACAGCGAGAGATACACG
37	BrSF50-42	A06	GGGCAGGCTAACCCCTAGTA	GAAGACGACGACATCGGTTTA
38	BrGMS3837	A07	GCAGAACCGGATAGAATGTGTA	CCAATTTCATGCCTAAGTGGTA
39	BrEMS0028	A07	TCTCTCAAGGGATTCTCATC	AATCAAGATCCGAGCCAT
40	Ra2G08	A07	ATGTCCGGATAACCGAATCC	GAAGCTTTTCAATTTTTAAGTTCTCTC
41	niab043	A07	CCATTCGAGGTGGTCGTAAA	AGAAAACGGACCTCGATTCA
42	BrGMS0758	A08	AAGTTCTAGTCCGCGAGTTTT	TCAACATTCACAACCTTACCAG
43	BrGMS2025	A08	CATTGCATCTGACTCTCACCAT	CAAGCAGCCTAAGAAGGAGTGT
44	BrGMS2244	A08	CCCAAAGCGTATAGCATAGTCC	TGTGCGCGTAGTCTTTAGTTTC
45	BnGMS373	A08	CAGATAAATTTGGGTAGCTCA	CAGATAAATTTGGGTAGCTCA
46	BrSF211-2	A08	GTTTGCCGTGAGAGCTTGAT	GCGCACACAATTTTAACAATATC
47	BrBAC210	A08	TCAAGCTTCAGCCCTTAAAAA	TGCCTTCATAAACACGCAAA
48	Pindel1	A09	AGAAACCGTACCGTAAATACAA	GCATCAATGGCGGTCAAAGAGT
49	BrSF6-1964	A09	TGTCAGAATTTCACCGTCTCTC	GAGCACTGAAACAGCGAACC
50	BrSF7-181	A09	TCGCGAGGAATAGAACGAAT	GGAACCTTCTCGATGGTTTTT
51	BrSF6-2245	A09	GAGGAAAGAGTTGCCGTTTG	CTGCTCTCAAACCACTGCAC
52	BrGMS4289	A09	ACAACGACGATTAGCTGTTTCA	TTTCAAAGGAAGAGGAGCAAAG
53	niab018	A09	ACAATTGTTCTAGGCGTTCAAAA	ATCAGTATCCTGGTTCTGGTTCA
54	BrSF6-1606	A09	TAATATTGAAGGCCGGTTGG	CGATAAAGTAATTGCTCTTTGCAG
55	BrSF6-1595	A09	AAATGTGTTGAGGCCTCTGG	ATGCGATTTGAAGCATTTCT
56	BrBAC250-2	A09	ATTTGCAACGGTCAAAACAA	CCATGTGAGAAAACCATCTCC
57	BrSF6-1511	A09	TGAAGGGTCTTTAATGGACAGC	AGGTGTGGGTGGTAAAGCAA
58	BrSF7-101	A09	TTGACATTGGAGAATTGGCA	ACAAGTACGTCGGCTCAAGG
59	BrGMS0025	A09	CTTTCTCCTCTGTTTTCGCTTC	ATTTCGTCGCTAACTCATCACC
60	BnSF2342-39	A09	GGCGAACAAGAAACCGATTA	TTCCGAATTAAACCGCAAAC
61	BnSF400-29	A09	TTGAATCGAATCAGGAAGGG	CATTTAGCAACCTCCACCGT
62	BnGMS281	A09/C03	TATAACACGGTGTGTGCTGT	TATAACACGGTGTGTGCTGT
63	Na10E08	A10	TCGGGGTTTGTTGTGAGG	GAGGAGGATGCTAAGAGTGAGC
64	Na10D07	A10/C09	CTACTTTGATGGACACTTGCC	TCTGAAGTTGATTAGTCGGTCC
65	CB10369	C01	CATTCACAGGACCAGAGC	CAAAGCCAAGACAACCAT
66	BoGMS1897	C01	AAGGAGGACGATCAGCTAAACC	CCCTCTCTCTCTCCTCTTAGGG
67	BoSF1372	C01	CGCTGCCGGTAAAGTTTCTA	CTGCAGGATTGCATTTAGCA
68	CB10277	C01	ACAAATGCTTGAGTGATA	TCTTCGTAAACTTGTTCTTGA
69	BoSF0442	C01	TCGTTGGTCTTGCCTTTCTT	CGTATTTCTTGAGTGCAAACG
70	BnEMS0287	C02	TCATTTCTACGGAGGAGTTG	GGAGGAGAAGAATCTAGGGA
71	BoEMS0016	C02	AATCTTCGCCGCTGTTTA	TTAACCTTTATGCTAACGCC
72	BnEMS1119	C02	ACTGGAGTTTCAATTGGATG	CATCATCTTCAGCACTAGCA
73	BoGMS2030	C02	AACACTAGCCAAGGGTTTGTAA	AAGCAAATGAACCATCCACTCT
74	BoGMS2016	C02	GTATCCGAACTCAAATCCGAAC	CTGTGAGAGAAGCAAACCCTTT
75	CB10026	C02	TCGTTCTGACCTGTCGTTAT	GGAAATGGCTGCTCATGTT
76	BoSF0284	C02	TCTCTACTTTCTCGGGTGGG	GCGTGTTCTCCTCCCTCTAC
77	BoSF0757	C02	CAAAAGTGGTTGTGCATTGG	GCTCTTGGAATGGCGTCTAC
78	BoGMS0081	C03	AGTCCTAATGGTGCTCTTTGT	CTGTTGAGGTGTTGTCCTTT
79	BoGMS3581	C03	TTCCTCATCAGGATCAACATCA	GGTTCCATCATCAATGGTTTCT
80	BRAS068	C03	CACCGTCGGAGTCTGAAT	GAGCCGTTAAACCTAGTGTG
81	BoSF1276	C03	CCTTGCATCTCCTCTTCCTG	ATGCAGCCACCTTCATATCC
82	BoGMS0819	C03	AGGGAGATGGACACATTTAG	GAGAGAGGGCAAAGAAGATAG
83	BoGMS0707	C03	GAGTGTTTATTATCTGGGTCATT	GCATACAGGTTTCATCCC
84	BoGMS0678	C03	CTCTTTCTTGCTTCTTCCTTC	TCTTCTCTTCCTTCCTCCTT
85	BnGMS0273	C03	ATTTGAGTAATGTGGGATGG	AAAGCGCGTGATTAAGTTT
86	BoSF1492	C04	CGTTGTGCTTTGTGAGCATT	CCTCCATTTCCAATCGAATC
87	BoSF1271	C04	GGATGGCAGCTTTTTGTGTT	AATTCTGATACGCAGGCACC
88	BoGMS1219	C04	AACACTCACACACACGAAGA	CTCTATCTCCCTTATTACGCAC
89	BoGMS2091	C04	CATGCATAGACATCTTTCTGTTCC	CCGAAGAGTCTTAAGGGTCAAA
90	BoGMS0282	C04	CCCTTGTAGAGAGAGAGAGGA	AAACGAAATAAGATGACGAGA
91	BoSF0318	C04	CAAACAGGCCCGTCTCTAAG	AGGTGGAGCTGCATTTGATT
92	BoSF0997	C04	TTCACATGATAACACCATTGAACA	CCAAACTCTTAAAAAGGGACCA
93	BoSF0552	C04	GCCCTAAACATGGCATTGTC	GGGTTTCTTCAAACACCAGAA
94	BoGMS2228	C05	CGTCGTCACTAGCTTCTCTCCT	GTTCCTTCCTTGGATTCTTCAA
95	sS2131	C05	TTGCTTCCAGAGATCTGGTTC	TGCGACTACTAAATTGTCGTGTT
96	scaffold4758-1	C05	TGGTGATGGTGGAGAAACAC	CCCTCTGTTTCGGTTTTACAG
97	BoSF1600	C05	CTGCCTTTTGGAATCTCTGC	TCATTGCCTCTCGAAAAACC
98	BoGMS2992	C06	TGTTGTTTCCTCATACGTTTCG	TCACCCACACAAGTCAAATACTG
99	BoGMS3654	C06	AGATGGGAGACTCGATGTTGAT	TTGTTGTGATGCTCTGTCACTG
100	BoSF1144	C06	CCGCACCATCGAAAATAAAT	TGGTGGTTTTTGCATTTTTG
101	BoSF1468	C06	TTGTTCTCCTTTGTTTCTGATCC	CTTTGTTTCTGGGTTGAAGTTG
102	CB100628-2	C06	CCGTGAGAAGTCATTTGG	AATCATTTTTCGATGACAGAA
103	BnEMS0537	C07	CTCAGACAAAGCGACCAC	CGTTAAGGAAAGGTCTGTTG
104	BoGMS0049	C07	GAATCTCGTAAATTTGATGG	CGACTAATTCTTGGAGTTGG
105	BoGMS2095	C07	CCATGCTGGTAGGCAATAAGTA	TGGACCATGGGACCATAGTAGT
106	BnGMS353	C07	AACCAAAGAATACATCCGAA	AACCAAAGAATACATCCGAA
107	BoGMS3432	C08	CTTGATCACCAACAGAATCCTC	GCTATCTGCTCCGAGTCCTAAA
108	CB10179	C08	ACGAAGCAAATAACAAAGA	GAAACCCGAAAGCCTAAG
109	CB10053	C08	GACAAGAAAATCTTACTCGAT	ACCAAGTTGGAGGAGAGATAT
110	BnGMS0509	C08	TGAATGTGCTTCTTCGTATG	TTCAAGCTCGTTCACTCTCT
111	BnEMS0020	C08	CTCTATCCGAAGTGAATGATG	GTCGTCAACCCACACAAA
112	BnSF287-186	C08	CAGATACATGTGAAAGTTTGAAACAA	ATGTAAACCTCCCCGGTTTT
113	BoSF0365	C08	GAGATTGGAAGAGCGCAAAC	ACCCCAAGCCTGGTTAGACT
114	BnEMS0968	C09	TGCTGCAAAGAGTGTAAGTG	TGCTGCAAAGAGTGTAAGTG
115	BoGMS0281	C09	ATCCTTCTGCCTTCTCTG	TGACATCCATCCACACATT
116	BnGMS646	C09	TTTACGAGAGTCGGAAGAT	TTTACGAGAGTCGGAAGAT
117	Scaffdd36885-1	C09	CTGGCCCCTATCATATCGAA	GCCATGTCAAGGCAATTTCT
118	BoSF0980	C09	CTAGCACCATTGGATCGACA	CCCCGAATCAATCATCAAAC
