# Supplementary material for: Genetic and Cytological Analyses of the Natural Variation of Seed Number per Pod in Rapeseed (Brassica napus L.)
Source: Front Plant Sci. 2017 Nov 2;8:1890. doi: 10.3389/fpls.2017.01890 (PMC5676210; doi:10.3389/fpls.2017.01890)
Supplement: Supplementary file 2 [file Table_2.XLSX]

## Sheet: Table S2
Table S2 Genetic distances among the nine lines
	SWU63	No.02395	No.96016	No.93237	No.4531	Campina	WH85	Zhongshuang11	No.73290
SWU63
No.02395	0.5092
No.96016	0.4753	0.5536
No.93237	0.4825	0.4996	0.4813
No.4531	0.6629	0.6957	0.5773	0.8238
Campina	0.6882	0.7652	0.5756	0.7914	0.7008
WH85	0.7335	0.7424	0.8894	0.769	0.7256	0.678
Zhongshuang11	0.7025	0.6584	0.6768	0.5478	0.6205	0.7828	0.8171
No.73290	0.5282	0.7245	0.4536	0.6884	0.6982	0.6013	0.6611	0.7826
