# Supplementary material for: Genetic and Cytological Analyses of the Natural Variation of Seed Number per Pod in Rapeseed (Brassica napus L.)
Source: Front Plant Sci. 2017 Nov 2;8:1890. doi: 10.3389/fpls.2017.01890 (PMC5676210; doi:10.3389/fpls.2017.01890)
Supplement: Supplementary file 3 [file Table_3.XLSX]

## Sheet: Table S3
Table S3 The kinship coefficients among nine lines
	SWU63	No.02395	No.96016	No.93237	No.4531	Campina	WH85	Zhongshuang11	No.73290
SWU63
No.02395	0.0143
No.96016	0.0128	0
No.93237	0.0295	0	0.0265
No.4531	0	0	0	0
Campina	0	0	0	0	0
WH85	0	0	0	0	0	0
Zhongshuang11	0	0	0	0.1187	0.0286	0	0
No.73290	0.0269	0	0.1276	0	0	0.0516	0	0
