# Supplementary material for: Genetic and Cytological Analyses of the Natural Variation of Seed Number per Pod in Rapeseed (Brassica napus L.)
Source: Front Plant Sci. 2017 Nov 2;8:1890. doi: 10.3389/fpls.2017.01890 (PMC5676210; doi:10.3389/fpls.2017.01890)
Supplement: Supplementary file 4 [file Table_4.XLSX]

## Sheet: Table S4
Table S4 ANOVA analysis of SNPP for the reciprocal hybrid F1 combinations between the four high-SNPP and five low-SNPP lines.
	DF	Anova SS	Mean Square	F value	Pr	σ2(fixed model)
High-SNPP lines	3	267.047	89.0157	274.34	<.0001	5.91275
Low-SNPP lines	4	7.33362	1.8334	5.65	0.0011	0.125744
High-SNPP lines*Low-SNPP lines	12	131.364	10.947	33.74	<.0001	3.54083
Error	40	12.9791	0.324477			0.324477
