# Supplementary material for: Genetic and Cytological Analyses of the Natural Variation of Seed Number per Pod in Rapeseed (Brassica napus L.)
Source: Front Plant Sci. 2017 Nov 2;8:1890. doi: 10.3389/fpls.2017.01890 (PMC5676210; doi:10.3389/fpls.2017.01890)
Supplement: Supplementary file 5 [file Table_5.XLSX]

## Sheet: Table S5
Table S5 Correlation among number of seeds per pod and its components.
	Number of seeds per pod	Number of ovules per ovary	Proportion of fertile ovules	Proportion of ovules to be fertilized	Proportion of fertilized ovules to develop into seeds
Number of seeds per pod		0.0018	0.0103	0.0047	<0.0001
Number of ovules per ovary	0.878317		0.0677	0.0641	0.0069
Proportion of fertile ovules	0.795918	0.632293		0.0001	0.0433
Proportion of ovules to be fertilized	0.839144	0.638764	0.943061		0.0337
Proportion of fertilized ovules to develop into seeds	0.964363	0.819072	0.681278	0.705495
The corresponding data under and above diagonal respectively represent the coefficient and prbabiloity for the correlation among the pairwise combinations.
